# Supplementary material for: Global Population Exposure to Extreme Temperatures and Disease Burden
Source: Int J Environ Res Public Health. 2022 Oct 14;19(20):13288. doi: 10.3390/ijerph192013288 (PMC9603138; doi:10.3390/ijerph192013288)
Supplement: Supplementary file 1 [file ijerph-19-13288-s001.zip]

Archive with 1 entries (1 files):
- ijerph-1956929-supplementary.pdf
